# Supplementary material for: Virulence of Beauveria sp. and Metarhizium sp. fungi towards fall armyworm (Spodoptera frugiperda)
Source: Arch Microbiol. 2023 Sep 7;205(10):328. doi: 10.1007/s00203-023-03669-8 (PMC10495518; doi:10.1007/s00203-023-03669-8)
Supplement: Supplementary file 1 — Supplementary file1 (FASTA 19 KB) [file 203_2023_3669_MOESM1_ESM.fasta]

>MN833071_B._felina_Bf-1
CCTGCGGAGCGGATCATTACCGGGTTTCCAACTCCATA--CCTT-TGTGAACATACCTATCGTTGCTTCGGCGGGTCCGTCCCGGAG------------CTGGCAGTGCACGGCCAGCCCCGGAG-CCAGACGCCCGCCGAGGA-CCCCAAACTCTTGTTTTTATAGCGGATCTTCTGAGTCTTATACA---------AAATAAATCAAAACTTTCAGCAACGGATCTCTTGGTTCTGGCATCGATGAAGAACGCAGCGAAATGCGATAAGTAATGTGAATTGCAGAATTCAGTGAATCATCGAATCTTTGAACGCACATTGCGCCCGCCAGTACTCTGGCGGGCATGCCTGTCCGAGCGTCATTTCAACCCTCAGGGCCCGTCCGCGGGACCTGGCGTTGGGGATCGGCTGCCCCTGGCGGCTGCCGGCCCTGAAATACAGTGGCGGTCTCTTCGCGACCTCCCCTGCGTAGTAGTGATACCTCGCAGCCGGATAGCGGAGCGGCCACGCCGTAAAACCCCCTACTTCTCAAGGTTGACC-TCGTATCGGGCTAGGAATACCCGCTGAACTTTA
>MT791379_B._felina_G-05G
CCAGCGGAG-GGATCATTACCGAGTTTCCAACTCCATA--CCTT-TGTGAACATACCTATCGTTGCTTCGGCGGGTCCGTCCCGGAG------------CTGGCAGTGCACGGCCAGCCCCGGAA-CCAGACGCCCGCCGAGGA-CCCCAAACTCTTGTTTTTATAGTGGATCTTCTGAGTCTTTTATA---------AAATAAATTAAAACTTTCAGCAACGGATCTCTTGGTTCTGGCATCGATGAAGAACGCAGCGAAATGCGATAAGTAATGTGAATTGCAGAATTCAGTGAATCATCGAATCTTTGAACGCACATTGCGCCCGCCAGTACTCTGGCGGGCATGCCTGTCCGAGCGTCATTTCAACCCTCAGGGCCCGTCCGCGGGACCTGGTGTTGGGGATCGGCTGCCCCTGGCGGCTGCCGGCCCTGAAATACAGTGGCGGTCCCTTCGCGACCTCCCCTGCGTAGTAGTGATACCTCGCAGCCGGATAGCGGAGCGGCCACGCCGTAAAACCCCCTACTTCTCAAGGTTGACC-TCGGATCAGG-TAGGAATACCCGCTGAACTTAA
>MT795802_B._felina_SX-6-22
CCTGCGGAG-GGATCATTACCGAGTTTCTAACTCCATA--CCTT-TGTGAACATACCTATCGTTGCTTCGGCGGGTCCGTCCCGGAG------------CTGGCAGTGCACGGCCAGCCCCGGAA-CCAGACGCCCGCCGAGGA-CCCCAAACTCTTGTTTTTATAGCGGATCTTCTGAGTCTTATACA---------AAATAAATTAAAACTTTCAGCAACGGATCTCTTGGTTCTGGCATCGATGAAGAACGCAGCGAAATGCGATAAGTAATGTGAATTGCAGAATTCAGTGAATCATCGAATCTTTGAACGCACATTGCGCCCGCCAGTACTCTGGCGGGCATGCCTGTCCGAGCGTCATTTCAACCCTCAGGGCCCGTCCGCGGGACCTGGCGTTGGGGATCGGCTGCCCCTGGCGGCTGCCGGCCCTGAAATACAGTGGCGGTCTCTTCGCGACCTCCCCTGCGTAGTAGTGATACCTCGCAGCCGGATAGCGGAGCGGCCACGCCGTAAAACCCCCTACTTCTCAAGGTTGACC-TCGGATCAGG-TAGGAATACCCGCTGAACTTAA
>KP269039_B._felina_OUCMBI110129
CCTGCGGAG-GGATCATTACCGAGTTTCTAACTCCATA--CCTT-TGTGAACATACCTATCGTTGCTTCGGCGGGTCCGTCCCGGAG------------CTGGCAGTGCACGGCCAGCCCCGGAA-CCAGACGCCCGCCGAGGA-CCCCAAACTCTTGTTTTTATAGTGGATCTTCTGAGTCTTATACA---------AAATAAATTAAAACTTTCAGCAACGGATCTCTTGGTTCTGGCATCGATGAAGAACGCAGCGAAATGCGATAAGTAATGTGAATTGCAGAATTCAGTGAATCATCGAATCTTTGAACGCACATTGCGCCCGCCAGTACTCTGGCGGGCATGCCTGTCCGAGCGTCATTTCAACCCTCAGGGCCCGTCCGCGGGACCTGGCGTTGGGGATCGGCTGCCCCTGGCGGCTGCCGGCCCTGAAATACAGTGGCGGTCTCTTCGCGACCTCCCCTGCGTAGTAGTGATACCTCGCAGCCGGATAGCGGAGCGGCCACGCCGTAAAACCCCCTACTTCTCAAGGTTGACC-TCGGATCAGG-TAGGAATACCCGCTGAACTTAA
>HQ880828_Cordyceps_farinosa_ARSEF-4029
CCAGCGGAG-GGATCATTACCGAGTTTTCAACTCCCAAACCCTTTTGTGAACATACCTATCGTTGCTTCGGCGGACTCGCCCCAGCGTCCGGCCGGCCCCGCGCCGGCCGCGG------CCTGGATCCAGGCGGCCGCCGGAGACCCCCAAACTC-TGTATTCTCAGT--ATCTTCTGAATCCGCCGCAAGGCAAAACAAATGAATCAAAACTTTCAACAACGGATCTCTTGGTTCTGGCATCGATGAAGAACGCAGCGAAATGCGATAAGTAATGTGAATTGCAGAATTCAGTGAATCATCGAATCTTTGAACGCACATTGCGCCCGCCAGCATTCTGGCGGGCATGCCTGTTCGAGCGTCATTTCAACCCTCGACTTCCCTTTGGGGAAATCGGCGTTGGGGACCGGCCGTAT------ACCGCCGGCCCCGAAATGAAGTGGCGGCCCGTCCGCGGCGACCTCTGCGTAGTAAT-CCAACTCGCACCGGAACCCCGACGTGGCCACGCCGTAAAACCCCCGACTTCTGAACGTTGACC-TCGGATCAGG-TAGGAATACCCGCTGAACTTAA
>NR_111678_B._lii_ARSEF-11741
CCAGCGGAG-GGATCATTACCGAGTTTTCAACTCCCTAACCCTTCTGTGAACCTACCTATCGTTGCTTCGGCGGGCTCGCCCCAGC-----------------CCGGACGCGG------GCTGGA-CCAGCGG-CCGCCGGGGA-CCTCAAACTCTTGTATTATCAGC--ATCTTCTGAATACGCCGCAAGGCAAAACAAATGAATTAAAACTTTCAACAACGGATCTCTTGGCTCTGGCATCGATGAAGAACGCAGCGAAATGCGATACGTAATGTGAATTGCAGAATCCAGTGAATCATCGAATCTTTGAACGCACATTGCGCCCGCCAGCATTCTGGCGGGCATGCCTGTTCGAGCGTCATTTCAACCCTCGACCTCCCCTTGGGGAGGTCGGCGTTGGGGACCGGCAGCAC------ACCGCCGGCCCTGAAATGGAGTGGCGGCCCGTCCGCGGCGACCTCTGCGTAGTAAC-TCAACTCGCACCGGGACCCCGACGCGGCCACGCCGTAAAACACCCAACTTCTGAACGTTGACC-TCGAATCAGG-TAGGACTACCCGCTGAACTTAA
>MG515530_B._bassiana
CCTGCGGAG-GGATCATTACCGAGTTTTCAACTCCCTAACCCTTCTGTGAACCTACCTATCGTTGCTTCGGCGGACTCGCCCCAGC-----------------CCGGACGCGG------ACTGGA-CCAGCGGCCCGCCGGGGA-CCTCAAACTCTTGTATT-CCAGC--ATCTTCTGAATACGCCGCAAGGCAAAACAAATGAATCAAAACTTTCAACAACGGATCTCTTGGCTCTGGCATCGATGAAGAACGCAGCGAAACGCGATAAGTAATGTGAATTGCAGAATCCAGTGAATCATCGAATCTTTGAACGCACATTGCGCCCGCCAGCATTCTGGCGGGCATGCCTGTTCGAGCGTCATTTCAACCCTCGACCTCCCCTTGGGGGGGTCGGCGTTGGGGACCGGCAGCAC------ACCGCCGGCCCTGAAATGGAGTGGCGGCCCGTCCGCGGCGACCTCTGCGCAGTAAT-ACAGCTCGCACCGGAACCCCGACGCGGCCACGCCGTAAAACACCCAACTTCTGAACGTTGACC-TCGAATCAGG-TAGGACTACCCGCTGAACTTAA
>B-0698_ITS
CCTGCGGAG-GGATCATTACCGAGTTTTCAACTCCCTAACCCTTCTGTGAACCTACCTATCGTTGCTTCGGCGGACTCGCCCCAGC-----------------CCGGACGCGG------ACTGGA-CCAGCGGCCCGCCGGGGA-CCTCAAACTCTTGTATT-CCAGC--ATCTTCTGAATACGCCGCAAGGCAAAACAAATGAATCAAAACTTTCAACAACGGATCTCTTGGCTCTGGCATCGATGAAGAACGCAGCGAAACGCGATAAGTAATGTGAATTGCAGAATCCAGTGAATCATCGAATCTTTGAACGCACATTGCGCCCGCCAGCATTCTGGCGGGCATGCCTGTTCGAGCGTCATTTCAACCCTCGACCTCCCCTTGGGGGGGTCGGCGTTGGGGACCGGCAGCAC------ACCGCCGGCCCTGAAATGGAGTGGCGGCCCGTCCGCGGCGACCTCTGCGCAGTAAT-ACAGCTCGCACCGGAACCCCGACGCGGCCACGCCGTAAAACACCCAACTTCTGAACGTTGACC-TCGAATCAGG-TAGGACTACCCGCTGAACTTAA
>B-0016_ITS
CCTGCGGAG-GGATCATTACCGAGTTTTCAACTCCCTAACCCTTCTGTGAACCTACCTATCGTTGCTTCGGCGGACTCGCCCCAGC-----------------CCGGACGCGG------ACTGGA-CCAGCGGCCCGCCGGGGA-CCTCAAACTCTTGTATT-CCAGC--ATCTTCTGAATACGCCGCAAGGCAAAACAAATGAATCAAAACTTTCAACAACGGATCTCTTGGCTCTGGCATCGATGAAGAACGCAGCGAAACGCGATAAGTAATGTGAATTGCAGAATCCAGTGAATCATCGAATCTTTGAACGCACATTGCGCCCGCCAGCATTCTGGCGGGCATGCCTGTTCGAGCGTCATTTCAACCCTCGACCTCCCCTTGGGGGGGTCGGCGTTGGGGACCGGCAGCAC------ACCGCCGGCCCTGAAATGGAGTGGCGGCCCGTCCGCGGCGACCTCTGCGCAGTAAT-ACAGCTCGCACCGGAACCCCGACGCGGCCACGCCGTAAAACACCCAACTTCTGAACGTTGACC-TCGAATCAGG-TAGGACTACCCGCTGAACTTAA
>JF837121_B._bassiana_NBAII-Bb-11
CCAGCGGAG-GGATCATTACCGAGTTTTCAACTCCCTAACCCTTCTGTGAACCTACCTATCGTTGCTTCGGCGGACTCGCCCCAGC-----------------CCGGACGCGG------ACTGGA-CCAGCGGCCCGCCGGGGA-CCTCAAACTCTTGTATT-CCAGC--ATCTTCTGAATACGCCGCAAGGCAAAACAAATGAATCAAAACTTTCAACAACGGATCTCTTGGCTCTGGCAT-GATGAAGAACGCAGCGAAACGCGATAAGTAATGTGAATTGCAGAATCCAGTGAATCATCGAATCTTTGAACGCACATTGCGCCCGCCAGCATTCTGGCGGGCATGCCTGTTCGAGCGTCATTTCAACCCTCGACCTCCCCTTGGGGAGGTCGGCGTTGGGGACCGGCAGCAC------ACCGCCGGCCCTGAAATGGAGTGGCGGCCCGTCCGCGGCGACCTCTGCGCAGTAAT-ACAGCTCGCACCGGAACCCCGACGCGGCCACGCCGTAAAACACCCAACTTCTGAACGTTGACC-TCGAATCAGG-TAGGACTACCCGCTGAACTTAA
>OL375165_B._bassiana_BCMU1
CCAGCGGAG-GGATCATTACCGAGTTTTCAACTCCCTAACCCTTCTGTGAACCTACCTATCGTTGCTTCGGCGGACTCGCCCCAGC-----------------CCGGACGCGG------ACTGGA-CCAGCGGCCCGCCGGGGA-CCTCAAACTCTTGTATT-CCAGC--ATCTTCTGAATACGCCGCAAGGCAAAACAAATGAATCAAAACTTTCAACAACGGATCTCTTGGCTCTGGCATCGATGAAGAACGCAGCGAAACGCGATAAGTAATGTGAATTGCAGAATCCAGTGAATCATCGAATCTTTGAACGCACATTGCGCCCGCCAGCATTCTGGCGGGCATGCCTGTTCGAGCGTCATTTCAACCCTCGACCTCCCCTTGGGGAGGTCGGCGTTGGGGACCGGCAGCAC------ACCGCCGGCCCTGAAATGGAGTGGCGGCCCGTCCGCGGCGACCTCTGCGCAGTAAT-ACAGCTCGCACCGGGACCCCGACGCGGCCACGCCGTAAAACACCCAACTTCTGAACGTTGACCTTCGAATCAGG-TAGGACTACCCGCTGAACTTAA
>OL375173_B._bassiana_BCMU6
CCAGCGGAG-GGATCATTACCGAGTTTTCAACTCCCTAACCCTTCTGTGAACCTACCTATCGTTGCTTCGGCGGACTCGCCCCAGC-----------------CCGGACGCGG------ACTGGA-CCAGCGGCCCGCCGGGGA-CCTCAAACTCTTGTATT-CCAGC--ATCTTCTGAATACGCCGCAAGGCAAAACAAATGAATCAAAACTTTCAACAACGGATCTCTTGGCTCTGGCATCGATGAAGAACGCAGCGAAACGCGATAAGTAATGTGAATTGCAGAATCCAGTGAATCATCGAATCTTTGAACGCACATTGCGCCCGCCAGCATTCTGGCGGGCATGCCTGTTCGAGCGTCATTTCAACCCTCGACCTCCCCTTGGGGAGGTCGGCGTTGGGGACCGGCAGCAC------ACCGCCGGCCCTGAAATGGAGTGGCGGCCCGTCCGCGGCGACCTCTGCGCAGTAAT-ACAGCTCGCACCGGGACCCCGACGCGGCCACGCCGTAAAACACCCAACTTCTGAACGTTGACC-TCGAATCAGG-TAGGACTACCCGCTGAACTTAA
>OL375170_B._bassiana_BCMU5
CCAGCGGAG-GGATCATTACCGAGTTTTCAACTCCCTAACCCTTCTGTGAACCTACCTATCGTTGCTTCGGCGGACTCGCCCCAGC-----------------CCGGACGCGG------ACTGGA-CCAGCGGCCCGCCGGGGA-CCTCAAACTCTTGTATT-CCAGC--ATCTTCTGAATACGCCGCAAGGCAAAACAAATGAATCAAAACTTTCAACAACGGATCTCTTGGCTCTGGCATCGATGAAGAACGCAGCGAAACGCGATAAGTAATGTGAATTGCAGAATCCAGTGAATCATCGAATCTTTGAACGCACATTGCGCCCGCCAGCATTCTGGCGGGCATGCCTGTTCGAGCGTCATTTCAACCCTCGACCTCCCCTTGGGGAGGTCGGCGTTGGGGACCGGCAGCAC------ACCGCCGGCCCTGAAATGGAGTGGCGGCCCGTCCGCGGCGACCTCTGCGCAGTAAT-ACAGCTCGCACCGGGACCCCGACGCGGCCACGCCGTAAAACACCCAACTTCTGAACGTTGACC-TCGAATCAGG-TAGGACTACCCGCTGAACTTAA
>OL375168_B._bassiana_BCMU3
CCAGCGGAG-GGATCATTACCGAGTTTTCAACTCCCTAACCCTTCTGTGAACCTACCTATCGTTGCTTCGGCGGACTCGCCCCAGC-----------------CCGGACGCGG------ACTGGA-CCAGCGGCCCGCCGGGGA-CCTCAAACTCTTGTATT-CCAGC--ATCTTCTGAATACGCCGCAAGGCAAAACAAATGAATCAAAACTTTCAACAACGGATCTCTTGGCTCTGGCATCGATGAAGAACGCAGCGAAACGCGATAAGTAATGTGAATTGCAGAATCCAGTGAATCATCGAATCTTTGAACGCACATTGCGCCCGCCAGCATTCTGGCGGGCATGCCTGTTCGAGCGTCATTTCAACCCTCGACCTCCCCTTGGGGAGGTCGGCGTTGGGGACCGGCAGCAC------ACCGCCGGCCCTGAAATGGAGTGGCGGCCCGTCCGCGGCGACCTCTGCGCAGTAAT-ACAGCTCGCACCGGGACCCCGACGCGGCCACGCCGTAAAACACCCAACTTCTGAACGTTGACC-TCGAATCAGG-TAGGACTACCCGCTGAACTTAA
>OL375167_B._bassiana_BCMU2
CCAGCGGAG-GGATCATTACCGAGTTTTCAACTCCCTAACCCTTCTGTGAACCTACCTATCGTTGCTTCGGCGGACTCGCCCCAGC-----------------CCGGACGCGG------ACTGGA-CCAGCGGCCCGCCGGGGA-CCTCAAACTCTTGTATT-CCAGC--ATCTTCTGAATACGCCGCAAGGCAAAACAAATGAATCAAAACTTTCAACAACGGATCTCTTGGCTCTGGCATCGATGAAGAACGCAGCGAAACGCGATAAGTAATGTGAATTGCAGAATCCAGTGAATCATCGAATCTTTGAACGCACATTGCGCCCGCCAGCATTCTGGCGGGCATGCCTGTTCGAGCGTCATTTCAACCCTCGACCTCCCCTTGGGGAGGTCGGCGTTGGGGACCGGCAGCAC------ACCGCCGGCCCTGAAATGGAGTGGCGGCCCGTCCGCGGCGACCTCTGCGCAGTAAT-ACAGCTCGCACCGGGACCCCGACGCGGCCACGCCGTAAAACACCCAACTTCTGAACGTTGACC-TCGAATCAGG-TAGGACTACCCGCTGAACTTAA
>JX122735_Cordyceps_brongniartii_TF6-1A
CCTGCGGAG-GGATCATTACCGAGTTTTCAACTCCCTAACCCTTCTGTGAACCTACCTATCGTTGCTTCGGCGGACTCGCCCCAGC-----------------CCGGACGCGG------ACTGGA-CCAGCGGCCCGCCGGGGA-CCTCAAACTCTTGTATT-CCAGC--ATCTTCTGAATACGCCGCAAGGCAAAACAAATGAATCAAAACTTTCAACAACGGATCTCTTGGCTCTGGCATCGATGAAGAACGCAGCGAAACGCGATAAGTAATGTGAATTGCAGAATCCAGTGAATCATCGAATCTTTGAACGCACATTGCGCCCGCCAGCATTCTGGCGGGCATGCCTGTTCGAGCGTCATTTCAACCCTCGACCTCCCCTTGGGGAGGTCGGCGTTGGGGACCGGCAGCAC------ACCGCCGGCCCTGAAATGGAGTGGCGGCCCGTCCGCGGCGACCTCTGCGCAGTAAT-ACAGCTCGCACCGGGACCCCGACGCGGCCACGCCGTAAAACACCCAACTTCTGAACGTTGACC-TCGAATCAGG-TAGGACTACCCGCTGAACTTAA
>HM595509_B._brongniartii_M116
CCTGCGGAG-GGATCATTACCGAGTTTTCAACTCCCTAACCCTTCTGTGAACCTACCTATCGTTGCTTCGGCGGACTCGCCCCAGC-----------------CCGGACGCGG------ACTGGA-CCAGCGGCCCGCCGGGGA-CCTCAAACTCTTGTATT-CCAGC--ATCTTCTGAATACGCCGCAAGGCAAAACAAATGAATCAAAACTTTCAACAACGGATCTCTTGGCTCTGGCATCGATGAAGAACGCAGCGAAATGCGATAAGTAATGTGAATTGCAGAATCCAGTGAATCATCGAATCTTTGAACGCACATTGCGCCCGCCAGCATTCTGGCGGGCATGCCTGTTCGAGCGTCATTTCAACCCTCGACCTCCCCTTGGGGAGGTCGGCGTTGGGGACCGGCAGCAC------ACCGCCGGCCCTGAAATGGAGTGGCGGCCCGTCCGCGGCGACCTCTGCGTAGTAAT-ACAGCTCGCACCGGAACCCCGACGCGGCCACGCCGTAAAACACCCAACTTCTGAACGTTGACC-TCGAATCAGG-TAGGACTACCCGCTGAACTTAA
>MZ855506_B._bassiana_ATMSB01
CCTGCGGAG-GGATCATTACCGAGTTTTCAACTCCCTAACCCTTCTGTGAACCTACCTATCGTTGCTTCGGCGGACTCGCCCCAGC-----------------CCGGACGCGG------ACTGGA-CCAGCGGCCCGCCGGGGA-CCTCAAACTCTTGTATT-CCAGC--ATCTTCTGAATACGCCGCAAGGCAAAACAAATGAATCAAAACTTTCAACAACGGATCTCTTGGCTCTGGCATCGATGAAGAACGCAGCGAAATGCGATAAGTAATGTGAATTGCAGAATCCAGTGAATCATCGAATCTTTGAACGCACATTGCGCCCGCCAGCATTCTGGCGGGCATGCCTGTTCGAGCGTCATTTCAACCCTCGACCTCCCCTTGGGGAGGTCGGCGTTGGGGACCGGCAGCACC-----ACCGCCGGCCCTGAAATGGAGTGGCGGCCCGTCCGCGGCGACCTCTGCGTAGTAAT-ACAGCTCGCACCGGAACCCCGACGCGGCCACGCCGTAAAACACCCAACTTCTGAACGTTGACC-TCGAATCAGG-TAGGACTACCCGCTGAACTTAA
>B-0079_ITS
CCTGCGGAG-GGATCATTACCGAGTTTTCAACTCCCTAACCCTTCTGTGAACCTACCTATCGTTGCTTCGGCGGACTCGCCCCAGC-----------------CCGGACGCGG------ACTGGA-CCAGCGGCCCGCCGGGGA-CCTCAAACTCTTGTATT-CCAGC--ATCTTCTGAATACGCCGCAAGGCAAAACAAATGAATCAAAACTTTCAACAACGGATCTCTTGGCTCTGGCATCGATGAAGAACGCAGCGAAATGCGATAAGTAATGTGAATTGCAGAATCCAGTGAATCATCGAATCTTTGAACGCACATTGCGCCCGCCAGCATTCTGGCGGGCATGCCTGTTCGAGCGTCATTTCAACCCTCGACCTCCCCTTGGGGAGGTCGGCGTTGGGGACCGGCAGCACC-----ACCGCCGGCCCTGAAATGGAGTGGCGGCCCGTCCGCGGCGACCTCTGCGTAGTAAT-ACAGCTCGCACCGGAACCCCGACGCGGCCACGCCGTAAAACACCCAACTTCTGAACGTTGACC-TCGAATCAGG-TAGGACTACCCGCTGAACTTAA
>AB237657_Cordyceps_bassiana
CCAGCGGAG-GGATCATTACCGAGTTTTCAACTCCCTAACCCTTCTGTGAACCTACCTATCGTTGCTTCGGCGGACTCGCCCCAGC-----------------CCGGACGCGG------ACTGGA-CCAGCGGCCCGCCGGGGA-CCTCAAACTCTTGTATT-CCAGC--ATCTTCTGAATACGCCGCAAGGCAAAACAAATGAATCAAAACTTTCAACAACGGATCTCTTGGCTCTGGCATCGATGAAGAACGCAGCGAAATGCGATAAGTAATGTGAATTGCAGAATCCAGTGAATCATCGAATCTTTGAACGCACATTGCGCCCGCCAGCATTCTGGCGGGCATGCCTGTTCGAGCGTCATTTCAACCCTCGACCTCCCCTTGGGGAGGTCGGCGTTGGGGACCGGCAGCAC------ACCGCCGGCCCTGAAATGGAGTGGCGGCCCGTCCGCGGCGACCTCTGCGTAGTAAT-ACAGCTCGCACCGGAACCCCGACGCGGCCACGCCGTAAAACACCCAACTTCTGAACGTTGACC-TCGAATCAGG-TAGGACTACCCGCTGAACTTAA
>OL375169_B._bassiana_BCMU4
CCAGCGGAG-GGATCATTACCGAGTTTTCAACTCCCTAACCCTTCTGTGAACCTACCTATCGTTGCTTCGGCGGACTCGCCCCAGC-----------------CCGGACGCGG------ACTGGA-CCAGCGGCCCGCCGGGGA-CCTCAAACTCTTGTATT-CCAGC--ATCTTCTGAATACGCCGCAAGGCAAAACAAATGAATCAAAACTTTCAACAACGGATCTCTTGGCTCTGGCATCGATGAAGAACGCAGCGAAATGCGATAAGTAATGTGAATTGCAGAATCCAGTGAATCATCGAATCTTTGAACGCACATTGCGCCCGCCAGCATTCTGGCGGGCATGCCTGTTCGAGCGTCATTTCAACCCTCGACCTCCCCTTGGGGAGGTCGGCGTTGGGGACCGGCAGCACC-----ACCGCCGGCCCTGAAATGGAGTGGCGGCCCGTCCGCGGCGACCTCTGCGTAGTAAT-ACAGCTCGCACCGGAACCCCGACGCGGCCACGCCGTAAAACACCCAACTTCTGAACGTTGACC-TCGAATCAGG-TAGGACTACCCGCTGAACTTAA
>OM131742_B._bassiana_UHSB-END1
CCTGCGGAG-GGATCATTACCGAGTTTTCAACTCCCTAACCCTTCTGTGAACCTACCTATCGTTGCTTCGGCGGACTCGCCCCAGC-----------------CCGGACGCGG------ACTGGA-CCAGCGGCCCGCCGGGGA-CCTCAAACTCTTGTATT-CCAGC--ATCTTCTGAATACGCCGCAAGGCAAAACAAATGAATCAAAACTTTCAACAACGGATCTCTTGGCTCTGGCATCGATGAAGAACGCAGCGAAATGCGATAAGTAATGTGAATTGCAGAATCCAGTGAATCATCGAATCTTTGAACGCACATTGCGCCCGCCAGCATTCTGGCGGGCATGCCTGTTCGAGCGTCATTTCAACCCTCGACCTCCCCTGGGGGAGGTCGGCGTTGGGGACCGGCAGCAC------ACCGCCGGCCCTGAAATGGAGTGGCGGCCCGTCCGCGGCGACCTCTGCGTAGTAAT-ACAGCTCGCACCGGAACCCCGACGCGGCCACGCCGTAAAACACCCAACTTCTGAACGTTGACC-TCGAATCAGG-TAGGACTACCCGCTGAACTTAA
>LN886699_B._brongniartii_Shweta-Guleria
CCTGCGGAG-GGATCATTACCGAGTTTTCAACTCCCTAACCCTTCTGTGAACCTACCTATCGTTGCTTCGGCGGACTCGCCCCAGC-----------------CCGGACGCGG------ACTGGA-CCAGCGGCCCGCCGGGGA-CCTCAAACTCTTGTATT-CCAGC--ATCTTCTGAATACGCCGCAAGGCAAAACAAATGAATCAAAACTTTCAACAACGGATCTCTTGGCTCTGGCATCGATGAAGAACGCAGCGAAATGCGATAAGTAATGTGAATTGCAGAATCCAGTGAATCATCGAATCTTTGAACGCACATTGCGCCCGCCAGCATTCTGGCGGGCATGCCTGTTCGAGCGTCATTTCAACCCTCGACCTCCCCTGGGGGAGGTCGGCGTTGGGGACCGGCAGCAC------ACCGCCGGCCCTGAAATGGAGTGGCGGCCCGTCCGCGGCGACCTCTGCGTAGTAAT-ACAGCTCGCACCGGAACCCCGACGCGGCCACGCCGTAAAACACCCAACTTCTGAACGTTGACC-TCGAATCAGG-TAGGACTACCCGCTGAACTTAA
>B-1311_ITS
CCTGCGGAG-GGATCATTACCGAGTTTTCAACTCCCTAACCCTTCTGTGAACCTACCTATCGTTGCTTCGGCGGACTCGCCCCAGC-----------------CCGGACGCGG------ACTGGA-CCAGCGGCCCGCCGGGGA-CCTCAAACTCTTGTATT-CCAGC--ATCTTCTGAATACGCCGCAAGGCAAAACAAATGAATCAAAACTTTCAACAACGGATCTCTTGGCTCTGGCATCGATGAAGAACGCAGCGAAATGCGATAAGTAATGTGAATTGCAGAATCCAGTGAATCATCGAATCTTTGAACGCACATTGCGCCCGCCAGCATTCTGGCGGGCATGCCTGTTCGAGCGTCATTTCAACCCTCGACCTCCCCTGGGGGAGGTCGGCGTTGGGGACCGGCAGCAC------ACCGCCGGCCCTGAAATGGAGTGGCGGCCCGTCCGCGGCGACCTCTGCGTAGTAAT-ACAGCTCGCACCGGAACCCCGACGCGGCCACGCCGTAAAACACCCAACTTCTGAACGTTGACC-TCGAATCAGG-TAGGACTACCCGCTGAACTTAA
>B-0571_ITS
CCTGCGGAG-GGATCATTACCGAGTTTTCAACTCCCTAACCCTTCTGTGAACCTACCTATCGTTGCTTCGGCGGACTCGCCCCAGC-----------------CCGGACGCGG------ACTGGA-CCAGCGGCCCGCCGGGGA-CCTCAAACTCTTGTATT-CCAGC--ATCTTCTGAATACGCCGCAAGGCAAAACAAATGAATCAAAACTTTCAACAACGGATCTCTTGGCTCTGGCATCGATGAAGAACGCAGCGAAATGCGATAAGTAATGTGAATTGCAGAATCCAGTGAATCATCGAATCTTTGAACGCACATTGCGCCCGCCAGCATTCTGGCGGGCATGCCTGTTCGAGCGTCATTTCAACCCTCGACCTCCCCTGGGGGAGGTCGGCGTTGGGGACCGGCAGCAC------ACCGCCGGCCCTGAAATGGAGTGGCGGCCCGTCCGCGGCGACCTCTGCGTAGTAAT-ACAGCTCGCACCGGAACCCCGACGCGGCCACGCCGTAAAACACCCAACTTCTGAACGTTGACC-TCGAATCAGG-TAGGACTACCCGCTGAACTTAA
>B-0077_ITS
CCTGCGGAG-GGATCATTACCGAGTTTTCAACTCCCTAACCCTTCTGTGAACCTACCTATCGTTGCTTCGGCGGACTCGCCCCAGC-----------------CCGGACGCGG------ACTGGA-CCAGCGGCCCGCCGGGGA-CCTCAAACTCTTGTATT-CCAGC--ATCTTCTGAATACGCCGCAAGGCAAAACAAATGAATCAAAACTTTCAACAACGGATCTCTTGGCTCTGGCATCGATGAAGAACGCAGCGAAATGCGATAAGTAATGTGAATTGCAGAATCCAGTGAATCATCGAATCTTTGAACGCACATTGCGCCCGCCAGCATTCTGGCGGGCATGCCTGTTCGAGCGTCATTTCAACCCTCGACCTCCCCTGGGGGAGGTCGGCGTTGGGGACCGGCAGCAC------ACCGCCGGCCCTGAAATGGAGTGGCGGCCCGTCCGCGGCGACCTCTGCGTAGTAAT-ACAGCTCGCACCGGAACCCCGACGCGGCCACGCCGTAAAACACCCAACTTCTGAACGTTGACC-TCGAATCAGG-TAGGACTACCCGCTGAACTTAA
>EF411234_Cordyceps_bassiana_BCC-19082
CCAGCGGAG-GGATCATTACCGAGTTTTCAACTCCCTAACCCTTCTGTGAACCTACCTATCGTTGCTTCGGCGGACTCGCCCCAGC-----------------CCGGACGCGG------ACTGGA-CCAGCGGCCCGCCGGGGA-CCTCAAACTCTTGTATT-CCAGC--ATCTTCTGAATACGCCGCAAGGCAAAACAAATGAATCAAAACTTTCAACAACGGATCTCTTGGCTCTGGCATCGATGAAGAACGCAGCGAAATGCGATAAGTAATGTGAATTGCAGAATCCAGTGAATCATCGAATCTTTGAACGCACATTGCGCCCGCCAGCATTCTGGCGGGCATGCCTGTTCGAGCGTCATTTCAACCCTCGACCTCCCCTGGGGGAGGTCGGCGTTGGGGACCGGCAGCAC------ACCGCCGGCCCTGAAATGGAGTGGCGGCCCGTCCGCGGCGACCTCTGCGTAGTAAT-ACAGCTCGCACCGGAACCCCGACGCGGCCACGCCGTAAAACACCCAACTTCTGAACGTTGACC-TCGAATCAGG-TAGGACTACCCGCTGAACTTAA
>NR_111599_B._varroae_ARSEF-8257
CCAGCGGAG-GGATCATTACCGAGTTTTCAACTCCCTAACCCTTCTGTGAACCTACCTATCGTTGCTTCGGCGGACTCGCCCCAGC-----------------CCGGACGCGG------ACTGGA-CCAGCGGGCCGCCGGGGA-CCTCAAACTCTTGTATTATCAGC--ATCTTCTGAATACGCCGCAAGGCAAAACAAATGAATCAAAACTTTCAACAACGGATCTCTTGGCTCTGGCATCGATGAAGAACGCAGCGAAATGCGATACGTAATGTGAATTGCAGAATCCAGTGAATCATCGAATCTTTGAACGCACATTGCGCCCGCCAGCATTCTGGCGGGCATGCCTGTTCGAGCGTCATTTCAACCCTCGACCTCCCTTTGGGGAAGTCGGCGTTGGGGACCGGCAGCAC------ACCGCCGGCCCTGAAATGGAGTGGCGGCCCGTCCGCGGCGACCTCTGCGTAGTAAT-CCACCTCGCACCGGAACCCCGACGTGGCCACGCCGTAAAACACCCAACTTCTGAACGTTGACC-TCGAATCAGG-TAGGACTACCCGCTGAACTTAA
>NR_111600_B._kipukae_ARSEF-7032
CCAGCGGAG-GGATCATTACCGAGTTTTCAACTCCCTAACCCTTATGTGAACCTACCTATTGTTGCTTCGGCGGACTCGCCCCAG------------------CCGGACGCGG------ACTGGA-CCAGCGG-CCGCCGGAGA-CCTCAAACTCTTGTATTATCAGC--ATCTTCTGAATACGCCGCAAGGCAAAACAAATAAATCAAAACTTTCAACAACGGATCTCTTGGCTCTGGCATCGATGAAGAACGCAGCGAAATGCGATAAGTAATGTGAATTGCAGAATCCAGTGAATCATCGAATCTTTGAACGCACATTGCGCCCGCCAGCATTCTGGCGGGCATGCCTGTTCGAGCGTCATTTCAACCCTCGACCTCCCTTTGGGGAAGTCGGCGTTGGGGACCGGCAGCAC------ACCGCCGGCCCTGAAATGGAGTGGCGGCCCGTCCGCGGCGACCTCTGCGTAGTAAT-CCAACTCGCACCGGAACCCCGACGTGGCCACGCCGTAAAACACCCAACTTCTGAACGTTGACC-TCGAATCAGG-TAGGACTACCCGCTGAACTTAA
>NR_111597_B._australis_ARSEF-4598
CCAGCGGAG-GGATCATTACCGAGTTTTCAACTCCCTAACCCTTTTGTGAACCTACCTATTGTTGCTTCGGCGGACTCGCCCCAG------------------CCGGACGCGG------ACTGGA-CCAGCGG-CCGCCGGGGACCCTCAAACTCTTGTATTATCAGC--ATCTTCTGAATACGCCGCAAGGCAAAACAAATAAATCAAAACTTTCAACAACGGATCTCTTGGCTCTGGCATCGATGAAGAACGCAGCGAAATGCGATAAGTAATGTGAATTGCAGAATCCAGTGAATCATCGAATCTTTGAACGCACATTGCGCCCGCCAGCATTCTGGCGGGCATGCCTGTTCGAGCGTCATTTCAACCCTCGACCTCCCTTTGGGGAAGTCGGCGTTGGGGACCGGCAGCAC------ACCGCCGGCCCTGAAATGGAGTGGCGGCCCGTCCGCGGCGACCTCTGCGTAGTAAT-CCAGCTCGCACCGGAACCCCGACGCGGCCACGCCGTAAAACACCCAACTTCTGAACGTTGACC-TCGAATCAGG-TAGGACTACCCGCTGAACTTAA
>NR_111595_B._brongniartii_ARSEF-617
CCAGCGGAG-GGATCATTACCGAGTTTTCAACTCCCTAACCCTTATGTGAACCTACCTATTGTTGCTTCGGCGGACTCGCCCCAG------------------CCGGACGCGG------ACTGGA-CCAGCGG-CCGCCGGGGACCCTCAAACTCTTGTATTATCAGC--ATCTTCTGAATACGCCGCAAGGCAAAACAAATAAATCAAAACTTTCAACAACGGATCTCTTGGCTCTGGCATCGATGAAGAACGCAGCGAAATGCGATAAGTAATGTGAATTGCAGAATCCAGTGAATCATCGAATCTTTGAACGCACATTGCGCCCGCCAGCATTCTGGCGGGCATGCCTGTTCGAGCGTCATTTCAACCCTCGACCTCCCTTTGGGGAAGTCGGCGTTGGGGACCGGCAGCAC------ACCGCCGGCCCTGAAATAGAGTGGCGGCCCGTCCGCGGCGACCTCTGCGTAGTAAT-CCAACTCGCACCGGAACCCCGACGCGGCCACGCCGTAAAACACCCAACTTCTGAACGTTGACC-TCGAATCAGG-TAGGACTACCCGCTGAACTTAA
