# Supplementary material for: Virulence of Beauveria sp. and Metarhizium sp. fungi towards fall armyworm (Spodoptera frugiperda)
Source: Arch Microbiol. 2023 Sep 7;205(10):328. doi: 10.1007/s00203-023-03669-8 (PMC10495518; doi:10.1007/s00203-023-03669-8)
Supplement: Supplementary file 2 — Supplementary file2 (FASTA 19 KB) [file 203_2023_3669_MOESM2_ESM.fasta]

>LR792762_M._majus_strain-1914
GAACCAGCGGAGGGATCATTACCGAGTTATCCAACTCCCAA--CCCCTGTGAA-TTATA-CCTTTAATTGTTGCTTCGGCGGGACTTC----------------------------------------GCGCTCGCCG-GGGACCCAAACCTTCTGAATTTTTTAA--TAAGGATCTTCTGAGTGGTT-AAAAAAAAAATGAATCAAAACTTTCAACAACGGATCTCTTGGTTCTGGCATCGATGAAGAACGCAGCGAAATGCGATAAGTAATGTGAATTGCAGAATTCAGTGAATCATCGAATCTTTGAACGCACATTGCGCCCGTCAGTATTCTGGCGGGCATGCCTGTTCGAGCGTCATTACGCCCCTCAAGTCCCCTGTGGACTTGGTGTTGGGGATCGGCGA----------GGCTG-------GTTTTCCAGCACAGCCGTCCCTTAAATTGAT-TGGCGGTCTC-GCCGTGGCCCTCCTCTGCGCAGTAGTAAAAC-ACTCGCAACAGGAGCCCGGCG-CGGT-CCA-CTGCCGT-AAAACACCC----CAA----CTTTTT--ATAGT-TGACCTCGAATCAGGTAGGACTA----CCCGCTGAA----CTT--AAGCATAT
>JF837146_M._anisopliae_strain-NBAII-Ma-11
GAACCAGCGGAGGGATCATTACCGAGTTATCCAACTCCCAA--CCCCTGTGAA-TTATA-CCTTTAATTGTTGCTTCGGCGGGACTTC----------------------------------------GCGCCCGCCG-GGGACCCAAACCTTCTGAATTTTTTAA--TAAGTATCTTCTGAGTGGTT----AAAAAAATGAATCAAAACTTTCAACAACGGATCTCTTGGTTCTGGCATCGATGAAGAACGCAGCGAAATGCGATAAGTAATGTGAATTGCAGAATTCAGTGAATCATCGAATCTTTGAACGCACATTGCGCCCGTCAGTATTCTGGCGGGCATGCCTGTTCGAGCGTCATTACGCCCCTCAAGTCCCCTGTGGACTTGGTGTTGGGGATCGGCGA----------GGCTG-------GTTTTCCAGCACAGCCGTCCCTCAAATCAAT-TGGCGGTCTC-GCCGTGGCCCTCCTCTGCGCAGTAGTAAAAC-ACTCGCAACAGGAGCCCGGCG-CGGT-CCA-CTGCCGT-AAAACCCCC----CAA----CTTTTT--ATAGT-TGACCTCGAATCAGGTAGGACTA----CCCGCTGAA----CTT--AAGCATAT
>JF837154_M._anisopliae_NBAII-Ma-15
GAACCAGCGGAGGGATCATTACCGAGTTATCCAACTCCCAA--CCCCTGTGAA-TCATA-CCTTTAATTGTTGCTTCGGCGGGACTTC----------------------------------------GCGCCCGCCG-GGGACCCGAACCTTCTGAATTTTTTAA--TAAGTATCTTCTGAGTGGTT----AAAAAAATGAATCAAAACTTTCAACAACGGATCTCTTGGTTCTGGCATCGATGAAGAACGCAGCGAAATGCGATAAGTAATGTGAATTGCAGAATTCAGTGAATC--CGAATCTTTGAACGCACATTGCGCCCGTCAGTATTCTGGCGGGCATGCCTGTTCGAGCGTCATTACGCCCCTCAAGTCCCCTGTGG-CTTGGTGTTGGGGATCGGCGA----------GGCTG-------GTTTTCCAGCACAGCCGTCCCTTAAATTAAT-TGGCGGTCTC-GCCGTGGCCCTCCTCTGCGCAGTAGTAAAAC-ACTCGCAACAGGAGCCCGGCG-CGGT-CCA-CTGCCGT-AAA--CCCC----CAA----CTTTTT--ATAGT-TGACCTCGAATCAGGTAGGACTA----CCCGCTGAA----CTT--AAGCATAT
>JN049875_Metacordyceps_indigotica_TNS-F18554
GAACCAGCGGAGGGATCATTACCGAGTTATCCAACTCCCAA--CCCCTGTGAA-TTATA-CCTTTAATTGTTGCTTCGGCGGGACTTC----------------------------------------GCGCCCGCCG-GGGACCCAAACCTTCTGAATTTTTTAA--TAAGCATCTTCTGAGTGGTT---AAAAAAAATGAATCAAAACTTTCAACAACGGATCTCTTGGTTCTGGCATCGATGAAGAACGCAGCGAAATGCGATAAGTAATGTGAATTGCAGAATTCAGTGAATCATCGAATCTTTGAACGCACATTGCGCCCGTCAGTATTCTGGCGGGCATGCCTGTTCGAGCGTCATTACGCCCCTCAAGTCCCCTGTGGACTTGGTGTTGGGGATCGGCGA----------GGCTG-------GTTTTCCAGCACAGCCGTCCCTTAAATTGAT-TGGCGGTCTC-GCCGTGGCCCTCCTCTGCGCAGTAGTAAAAC-GCTCGCAACAGGAGCCCGGCG-CGGT-CCA-CTGCCGT-AAAACCCCC----CAA----CTTTTT--ATAGT-TGACCTCGAATCAGGTAGGACTA----CCCGCTGAA----CTT--AAGCATAT
>AJ608970_M._anisopliae_GFI-101
GAACCTGCGGAGGGATCATTACCGAGTTATCCAACTCCCAA--CCCCTGTGAA-TTATA-CCTTTAATTGTTGCTTCGGCGGGACTTC----------------------------------------GCGCCCGCCG-GGGACCCAAACCTTCTGAATTTTTTAA--TAAGTATCTTCTGAGTGGTT----AAAAAAATGAATCAAAACTTTCAACAACGGATCTCTTGGTTCTGGCATCGATGAAGAACGCAGCGAAATGCGATAAGTAATGTGAATTGCAGAATTCAGTGAATCATCGAATCTTTGAACGCACATTGCGCCCGTCAGTATTCTGGCGGGCATGCCTGTTCGAGCGTCATTACGCCCCTCAAGTCCCCTGTGGACTTGGTGTTGGGGATCGGCGA----------GGCTG-------GTTTTCCAGCACAGCCGTCCCTTAAATTAAT-TGGCGGTCTC-GCCGTGGCCCTCCTCTGCGCAGTAGTAAAAC-ACTCGCAACAGGAGCCCGGCG-CGGT-CCA-CTGCCGT-AAAACCCCC----CAA----CTTTTT--ATAGT-TGACCTCGAATCAGGTAGGACTA----CCCGCTGAA----CTT--AAGCATAT
>M-0121_ITS
GAACCTGCGGAGGGATCATTACCGAGTTATCCAACTCCCAA--CCCCTGTGAA-TTATA-CCTTTAATTGTTGCTTCGGCGGGACTTC----------------------------------------GCGCCCGCCG-GGGACCCAAACCTTCTGAATTTTTTAA--TAAGTATCTTCTGAGTGGTT----AAAAAAATGAATCAAAACTTTCAACAACGGATCTCTTGGTTCTGGCATCGATGAAGAACGCAGCGAAATGCGATAAGTAATGTGAATTGCAGAATTCAGTGAATCATCGAATCTTTGAACGCACATTGCGCCCGTCAGTATTCTGGCGGGCATGCCTGTTCGAGCGTCATTACGCCCCTCAAGTCCCCTGTGGACTTGGTGTTGGGGATCGGCGA----------GGCTG-------GTTTTCCAGCACAGCCGTCCCTTAAATTAAT-TGGCGGTCTC-GCCGTGGCCCTCCTCTGCGCAGTAGTAAAAC-ACTCGCAACAGGAGCCCGGCG-CGGT-CCA-CTGCCGT-AAAACCCCC----CAA----CTTTTT--ATAGT-TGACCTCGAATCAGGTAGGACTA----CCCGCTGAA----CTT--AAGCATAT
>M-0122_ITS
GAACCTGCGGAGGGATCATTACCGAGTTATCCAACTCCCAA--CCCCTGTGAA-TTATA-CCTTTAATTGTTGCTTCGGCGGGACTTC----------------------------------------GCGCCCGCCG-GGGACCCAAACCTTCTGAATTTTTTAA--TAAGTATCTTCTGAGTGGTT----AAAAAAATGAATCAAAACTTTCAACAACGGATCTCTTGGTTCTGGCATCGATGAAGAACGCAGCGAAATGCGATAAGTAATGTGAATTGCAGAATTCAGTGAATCATCGAATCTTTGAACGCACATTGCGCCCGTCAGTATTCTGGCGGGCATGCCTGTTCGAGCGTCATTACGCCCCTCAAGTCCCCTGTGGACTTGGTGTTGGGGATCGGCGA----------GGCTG-------GTTTTCCAGCACAGCCGTCCCTTAAATTAAT-TGGCGGTCTC-GCCGTGGCCCTCCTCTGCGCAGTAGTAAAAC-ACTCGCAACAGGAGCCCGGCG-CGGT-CCA-CTGCCGT-AAAACCCCC----CAA----CTTTTT--ATAGT-TGACCTCGAATCAGGTAGGACTA----CCCGCTGAA----CTT--AAGCATAT
>KX809519_M._anisopliae_B1
GAACCTGCGGAGGGATCATTACCGAGTTATCCAACTCCCAA--CCCCTGTGAA-TTATA-CCTTTAATTGTTGCTTCGGCGGGACTTC----------------------------------------GCGCCCGCCG-GGGACCCAAACCTTCTGAATTTTTTAA--TAAGTATCTTCTGAGTGGTT--AAAAAAAAATGAATCAAAACTTTCAACAACGGATCTCTTGGTTCTGGCATCGATGAAGAACGCAGCGAAATGCGATAAGTAATGTGAATTGCAGAATTCAGTGAATCATCGAATCTTTGAACGCACATTGCGCCCGTCAGTATTCTGGCGGGCATGCCTGTTCGAGCGTCATTACGCCCCTCAAGTCCCCTGTGGACTTGGTGTTGGGGATCGGCGA----------GGCTG-------GTTTTCCAGCACAGCCGTCCCTTAAATTAAT-TGGCGGTCTC-GCCGTGGCCCTCCTCTGCGCAGTAGTAAAAC-ACTCGCAACAGGAGCCCGGCG-CGGT-CCA-CTGCCGT-AAAACCCCC----CAA----CTTTTT--ATAGT-TGACCTCGAATCAGGTAGGACTA----CCCGCTGAA----CTT--AAGCATAT
>MF681620_M._robertsii_E1045
GAACCAGCGGAGGGATCATTACCGAGTTATCCAACTCCCAA--CCCCTGTGAA-TTATA-CCTTTAATTGTTGCTTCGGCGGGACTTC----------------------------------------GCGCCCGCCG-GGGACCCAAACCTTCTGAATTTTTTAA--TAAGTATCTTCTGAGTGGTT----AAAAAAATGAATCAAAACTTTCAACAACGGATCTCTTGGTTCTGGCATCGATGAAGAACGCAGCGAAATGCGATAAGTAATGTGAATTGCAGAATTCAGTGAATCATCGAATCTTTGAACGCACATTGCGCCCGTCAGTATTCTGGCGGGCATGCCTGTTCGAGCGTCATTACGCCCCTCAAGTCCCCTGTGGACTTGGTGTTGGGGATCGGCGA----------GGCTG-------GTTTTCCAGCACAGCCGTCCCTTAAATTAAT-TGGCGGTCTC-GCCGTGGCCCTCCTCTGCGCAGTAGTAAAAC-ACTCGCAACAGGAGCCCGGCG-CGGTCCCA-CTGCCGT-AAAACCCCC----CAA----CTTTTT--ATAGT-TGACCTCGAATCAGGTAGGACTA----CCCGCTGAA----CTT--AAGCATAT
>HM055447_M._pinghaense_ARSEF-2162
GAACCAGCGGAGGGATCATTACCGAGTTATCCAACTCCCAA--CCCCTGTGAA-TTATA-CCTTTAATTGTTGCTTCGGCGGGACTTC----------------------------------------GCGCCCGCCG-GGGACCCAAACCTTCTGAATTTTTTAA--TAAGTATCTTCTGAGTGGTT--AAAAAAAAATGAATCAAAACTTTCAACAACGGATCTCTTGGTTCTGGCATCGATGAAGAACGCAGCGAAATGCGATAAGTAATGTGAATTGCAGAATTCAGTGAATCATCGAATCTTTGAACGCACATTGCGCCCGTCAGTATTCTGGCGGGCATGCCTGTTCGAGCGTCATTACGCCCCTCAAGTCCCCTGTGGACTTGGTGTTGGGGATCGGCGA----------GGCTG-------GTTTTCCAGCACAGCCGTCCCTTAAATTAAT-TGGCGGTCTC-GCCGTGGCCCTCCTCTGCGCAGTAGTAAAAC-ACTCGCAACAGGAGCCCGGCG-CGGT-CCA-CTGCCGT-AAAACCCCC----CAA----CTTTTT--ATAGT-TGACCTCGAATCAGGTAGGACTA----CCCGCTGAA----CTT--AAGCATAT
>MN128533_M._robertsii_F-02
GAACCAGCGGAGGGATCATTACCGAGTTATCCAACTCCCAA--CCCCTGTGAA-TTATA-CCTTTAATTGTTGCTTCGGCGGGACTTC----------------------------------------GCGCCCGCCG-GGGACCCAAACCTTCTGAATTTTTTAA--TAAGTATCTTCTGAGTGGTT----AAAAAAATGAATCAAAACTTTCAACAACGGATCTCTTGGTTCTGGCATCGATGAAGAACGCAGCGAAATGCGATAAGTAATGTGAATTGCAGAATTCAGTGAATCATCGAATCTTTGAACGCACATTGCGCCCGTCAGTATTCTGGCGGGCATGCCTGTTCGAGCGTCATTACGCCCCTCAAGTCCCCTGTGGACTTGGTGTTGGGGATCGGCGA----------GGCTG-------GTTTTCCAGCACAGCCGTCCCTTAAATTAAT-TGGCGGTCTC-GCCGTGGCCCTCCTCTGCGCAGTAGTAAAAC-ACTCGCAACAGGAGCCCGGCG-CGGT-CCA-CTGCCGT-AAAACCCCC----CAA----CTTTTT--ATAGT-TGACCTCGAATCAGGTAGGACTA----CCCGCTGAA----CTT--AAGCATAT
>NR_132011_M._robertsii_ARSEF-2575
GAACCAGCGGAGGGATCATTACCGAGTTATCCAACTCCCAA--CCCCTGTGAA-TTATA-CCTTTAATTGTTGCTTCGGCGGGACTTC----------------------------------------GCGCCCGCCG-GGGACCCAAACCTTCTGAATTTTTTAA--TAAGTATCTTCTGAGTGGTT----AAAAAAATGAATCAAAACTTTCAACAACGGATCTCTTGGTTCTGGCATCGATGAAGAACGCAGCGAAATGCGATAAGTAATGTGAATTGCAGAATTCAGTGAATCATCGAATCTTTGAACGCACATTGCGCCCGTCAGTATTCTGGCGGGCATGCCTGTTCGAGCGTCATTACGCCCCTCAAGTCCCCTGTGGACTTGGTGTTGGGGATCGGCGA----------GGCTG-------GTTTTCCAGCACAGCCGTCCCTTAAATTAAT-TGGCGGTCTC-GCCGTGGCCCTCCTCTGCGCAGTAGTAAAAC-ACTCGCAACAGGAGCCCGGCG-CGGT-CCA-CTGCCGT-AAAACCCCC----CAA----CTTTTT--ATAGT-TGACCTCGAATCAGGTAGGACTA----CCCGCTGAA----CTT--AAGCATAT
>KF913493_M._anisopliae_MAZL6
GAACCTGCGGAGGGATCATTACCGAGTTATCCAACTCCCAA--CCCCTGTGAA-TTATA-CCTTTAATTGTTGCTTCGGCGGGACTTC----------------------------------------GCGCCCGCCG-GGGACCCAAACCTTCTGAATTTTTTAA--TAAGTATCTTCTGAGTGGTTTAAAAAAAAAATGAATCAAAACTTTCAACAACGGATCTCTTGGTTCTGGCATCGATGAAGAACGCAGCGAAATGCGATAAGTAATGTGAATTGCAGAATTCAGTGAATCATCGAATCTTTGAACGCACATTGCGCCCGTCAGTATTCTGGCGGGCATGCCTGTTCGAGCGTCATTACGCCCCTCAAGTCCCCTGTGGACTTGGTGTTGGGGATCGGCGA----------GGCTG-------GTTTTCCAGCACAGCCGTCCCTTAAATTAAT-TGGCGGTCTC-GCCGTGGCCCTCCTCTGCGCAGTAGTAAAGC-ACTCGCAACAGGAGCCCGGCG-CGGT-CCA-CTGCCGT-AAAACCCCC----CAA----CTTTTT--ATAGT-TGACCTCGAATCAGGTAGGACTA----CCCGCTGAA----CTT--AAGCATAT
>KY419576_M._pinghaense_FZZ
GAACCTGCGGAGGGATCATTACCGAGTTATCCAACTCCCAA--CCCCTGTGAA-TTATA-CCTTTAATTGTTGCTTCGGCGGGACTTC----------------------------------------GCGCCCGCCG-GGGACCCAAACCTTCTGAATTTTTTAA--TAAGTATCTTCTGAGTGGTT--AAAAAAAAATGAATCAAAACTTTCAACAACGGATCTCTTGGTTCTGGCATCGATGAAGAACGCAGCGAAATGCGATAAGTAATGTGAATTGCAGAATTCAGTGAATCATCGAATCTTTGAACGCACATTGCGCCCGTCAGTATTCTGGCGGGCATGCCTGTTCGAGCGTCATTACGCCCCTCAAGTCCCCTGTGGACTTGGTGTTGGGGATCGGCGA----------GGCTG-------GTTTTCCAGCACAGCCGTCCCTTAAATTAAT-TGGCGGTCTC-GCCGTGGCCCTCCTCTGCGCAGTAGTAAAGC-ACTCGCAACAGGAGCCCGGCG-CGGT-CCA-CTGCCGT-AAAACCCCC----CAA----CTTTTT--ATAGT-TGACCTCGAATCAGGTAGGACTA----CCCGCTGAA----CTT--AAGCATAT
>KY437679_M._acridum_IMI330189
GAACCTGCGGAGGGATCATTACCGAGTTATCCAACTCCCAA--CCCCTGTGAA-TTATA-CCTTTAATTGTTGCTTCGGCGGGACTTC----------------------------------------GCGCCCGCCG-GGGACCCAAACCTTCTGAATTTTTTAA--TAAGTATCCTCTGAGTGGTT--AAAAAAAAATGAATCAAAACTTTCAACAACGGATCTCTTGGTTCTGGCATCGATGAAGAACGCAGCGAAATGCGATAAGTAATGTGAATTGCAGAATTCAGTGAATCATCGAATCTTTGAACGCACATTGCGCCCGTCAGTATTCTGGCGGGCATGCCTGTTCGAGCGTCATTACGCCCCTCAAGTCCCCTGCGGACTTGGTGTTGGGGATCGGCGA----------GGCTG-------GTTTTCCAGCACAGCCGTCCCTTAAATTAAT-TGGCGGTCTC-GCCGTGGCCCTCCTCTGCGCAGTAGTAAAGC-ACTCGCAACAGGAGCCCGGCG-CGGT-CCA-CTGCCGT-AAAACCCCC----CAA----CTTTTT--ATAGT-TGACCTCGAATCAGGTAGGACTA----CCCGCTGAA----CTT--AAGCATAT
>M-1000_ITS
GAACCTGCGGAGGGATCATTACCGAGTTATCCAACTCCCAA--CCCCTGTGAA-TTATA-CCTTTAATTGTTGCTTCGGCGGGACTTC----------------------------------------GCGCCCGCCG-GGGACCCAAACCTTCTGAATTTTTTAA--TAAGTATCTTCTGAGTGGTT--AAAAAAAAATGAATCAAAACTTTCAACAACGGATCTCTTGGTTCTGGCATCGATGAAGAACGCAGCGAAATGCGATAAGTAATGTGAATTGCAGAATTCAGTGAATCATCGAATCTTTGAACGCACATTGCGCCCGTCAGTATTCTGGCGGGCATGCCTGTTCGAGCGTCATTACGCCCCTCAAGTCCCCTGCGGACTTGGTGTTGGGGATCGGCGA----------GGCTG-------GTTTTCCAGCACAGCCGTCCCTTAAATTAAT-TGGCGGTCTC-GCCGTGGCCCTCCTCTGCGCAGTAGTAAAGC-ACTCGCAACAGGAGCCCGGCG-CGGT-CCA-CTGCCGT-AAAACCCCC----CAA----CTTTTT--ATAGT-TGACCTCGAATCAGGTAGGACTA----CCCGCTGAA----CTT--AAGCATAT
>MK632052_M._gryllidicola_BCC22353
GAACCAGCGGAGGGATCATTACCGAGTTATCCAACTCCCAA--CCCCTGTGAA-TTATA-CCTTTAATTGTTGCTTCGGCGGGACTTT----------------------------------------GCGCCCGCCG-GGGACCCAAACCTTCTGAATTTTTTAA--TAAGTATCTTCTGAGTGGTT--AAAAAAAAATGAATCAAAACTTTCAACAACGGATCTCTTGGTTCTGGCATCGATGAAGAACGCAGCGAAATGCGATAAGTAATGTGAATTGCAGAATTCAGTGAATCATCGAATCTTTGAACGCACATTGCGCCCGTCAGTATTCTGGCGGGCATGCCTGTTCGAGCGTCATTACGCCCCTCAAGTCCCCTGTGGACTTGGTGTTGGGGATCGGCGA----------GGCTG-------GTTTTCCAGCACAGCCGTCCCTTAAATTGAT-TGGCGGTCTC-GCCGTGGCCCTCCTCTGCGCAGTAGTAAAAC-ACTCGCAACAGGAGCCCGGCG-CGGT-CCA-CTGCCGT-AAAACCCCC----CAA----CTTTTT--ATAGT-TGACCTCGAATCAGGTAGGACTA----CCCGCTGAA----CTT--AAGCATAT
>KM371264_Metacordyceps_brittlebankisoides_UAMH-9198
GAACCAGCGGAGGGATCATTACCGAGTTATCCAACTCCCAA--CCCCTGTGAA-TTATA-CCTTTAATTGTTGCTTCGGCGGGACTTC----------------------------------------GCGCCCGCCG-GGGACCCAAACCTTCTGAATTTTTTAA--TAAGTATCTTCTGAGTGGTT---AAAAAAAATGAATCAAAACTTTCAACAACGGATCTCTTGGTTCTGGCATCGATGAAGAACGCAGCGAAATGCGATAAGTAATGTGAATTGCAGAATTCAGTGAATCATCGAATCTTTGAACGCACATTGCGCCCGTCAGTATTCTGGCGGGCATGCCTGTTCGAGCGTCATTACGCCCCTCAAGTCCCCTGTGGACTTGGTGTTGGGGATCGGCGA----------GGCTG-------GTTTTCCAGCACAGCCGTCCCTTAAATTGAT-TGGCGGTCTC-GCCGTGGCCCTCCTCTGCGCAGTAGTAAAAC-ACTCGCAACAGGAGCCCGGCG-CGGT-CCA-CTGCCGT-AAAACCCCC----CAA----CTTTTT--ATAGT-TGACCTCGAATCAGGTAGGACTA----CCCGCTGAA----CTT--AAGCATAT
>LR792761_M._guizhouense_4321
GAACCAGCGGAGGGATCATTACCGAGTTATCCAACTCCCAA--CCCCTGTGAA-TTATA-CCTTTAATTGTTGCTTCGGCGGGACTTC----------------------------------------GCGCCCGCCG-GGGACCCAAACCTTCTGAATTTTTTAA--TAAGTATCTTCTGAGTGGTT---AAAAAAAATGAATCAAAACTTTCAACAACGGATCTCTTGGTTCTGGCATCGATGAAGAACGCAGCGAAATGCGATAAGTAATGTGAATTGCAGAATTCAGTGAATCATCGAATCTTTGAACGCACATTGCGCCCGTCAGTATTCTGGCGGGCATGCCTGTTCGAGCGTCATTACGCCCCTCAAGTCCCCTGTGGACTTGGTGTTGGGGATCGGCGA----------GGCTG-------GTTTTCCAGCACAGCCGTCCCTTAAATTGAT-TGGCGGTCTC-GCCGTGGCCCTCCTCTGCGCAGTAGTAAAAC-ACTCGCAACAGGAGCCCGGCG-CGGT-CCA-CTGCCGT-AAAACCCCC----CAA----CTTTTT--ATAGT-TGACCTCGAATCAGGTAGGACTA----CCCGCTGAA----CTT--AAGCATAT
>M-0123_ITS
GAACCTGCGGAGGGATCATTACCGAGTTATCCAACTCCCAA--CCCCTGTGAA-TTATA-CCTTTAATTGTTGCTTCGGCGGGACTTC----------------------------------------GCGCCCGCCG-GGGACCCAAACCTTCTGAATTTTTTAA--TAAGTATCTTCTGAGTGGTT---AAAAAAAATGAATCAAAACTTTCAACAACGGATCTCTTGGTTCTGGCATCGATGAAGAACGCAGCGAAATGCGATAAGTAATGTGAATTGCAGAATTCAGTGAATCATCGAATCTTTGAACGCACATTGCGCCCGTCAGTATTCTGGCGGGCATGCCTGTTCGAGCGTCATTACGCCCCTCAAGTCCCCTGTGGACTTGGTGTTGGGGATCGGCGA----------GGCTG-------GTTTTCCAGCACAGCCGTCCCTTAAATTGAT-TGGCGGTCTC-GCCGTGGCCCTCCTCTGCGCAGTAGTAAAAC-ACTCGCAACAGGAGCCCGGCG-CGGT-CCG-CTGCCGT-AAAACCCCC----CAA----CTTTTT--ATAGT-TGACCTCGAATCAGGTAGGACTA----CCCGCTGAA----CTT--AAGCATAT
>KP294313_M._anisopliae
GAACCTGCGGAGGGATCATTACCGAGTTATCCAACTCCCAA--CCCCTGTGAA-TTATA-CCTTTAATTGTTGCTTCGGCGGGACTTC----------------------------------------GCGCCCGCCG-GGGACCCAAACCTTCTGAATTTTTTAA--TAAGTATCTTCTGAGTGGTT---AAAAAAAATGAATCAAAACTTTCAACAACGGATCTCTTGGTTCTGGCATCGATGAAGAACGCAGCGAAATGCGATAAGTAATGTGAATTGCAGAATTCAGTGAATCATCGAATCTTTGAACGCACATTGCGCCCGTCAGTATTCTGGCGGGCATGCCTGTTCGAGCGTCATTACGCCCCTCAAGTCCCCTGTGGACTTGGTGTTGGGGATCGGCGA----------GGCTG-------GTTTTCCAGCACAGCCGTCCCTTAAATTGAT-TGGCGGTCTC-GCCGTGGCCCTCCTCTGCGCAGTAGTAAAAC-ACTCGCAACAGGAGCCCGGCG-CGGT-CCA-CTGCCGT-AAAACCCCC----CAA----CTTTTT--ATAGT-TGACCTCGAATCAGGTAGGACTA----CCCGCTGAA----CTT--AAGCATAT
>M-0999_ITS
GAACCTGCGGAGGGATCATTACCGAGTTATCCAACTCCCAA--CCCCTGTGAA-TTATA-CCTTTAATTGTTGCTTCGGCGGGACTTC----------------------------------------GCGCTCGCCG-GGGACCCAAACCTTYTGAATTTTTTAA--TAAGGATYTTYTGAGTGGTT-AAAAAAAAAATGAATCAAAACTTTCAACAACGGATCTCTTGGTTCTGGCATCGATGAAYAACGCAGCGAAATGCGATAAGTAATGTGAATTGCAYAATTCAGTGAATCATCGAATCTTTGAACGCACATTGCGCCCGTCAGTATTCTGGCGGGCATGCCTGTTCGAGCGTCATTACGCCCCTCAAGTCCCCTGTGGACTTGGTGTTGGGGATCGGCGA----------GGCTG-------GTTTTCCAGCACAGCCGTCCCTTAAATTGAT-TGGCGGTCTC-GCCGTGGCCCTCCTCTGCGCAGTAGTAAAAC-ACTCGCAACAGGAGCCCGGCG-CGGT-CCA-CTGCCGT-AAAACACCC----CAA----CTTTTT--ATAGT-TGACCTCGAATCAGGTAGGACTA----CCCGCTGAA----CTT--AAGCATAT
>KJ728726_N._rileyi_TNR0007
GAACCTGCGGAGGGAGCATTACTGAGGT-TTTAACTCCCAAACCCCATGTGAATTTATACCCTTTTCTTGTTGCTTCGGCGGGTCATTTGCCCCGGACCGGGCTCGTCCAGAGCCCGCCCGGAAACAGGCGCCCGCCGCGGGACCGAAAC--TCTGTATTTTTTAGCCTTTGGCACGTCTGAGTGGAATCATACAAAAATGAATCAAAACTTTCAACAACGGATCTCTTGGTTGTGGCATCGATGAAGAACGCAGCGAAATGCGATAAGTAATGTGAATTGCAGAATTCAGTGAATCATCGAATCTTTGAACGCACATTGCGCCCGCCAGTATTCTGGCGGGCATGCCTGTTCGAGCGTCATTTCAACCCTCAAG-CCCCCGCGG-TTTGGTGTTGGGGGCCGGCGATTGTCAGTTGGGCCGCTCAGGCGGTTCCCTGCGGCGCCGCCCCCGAAATGATTGTGGCGGCCCCGGTCGCGG-CCTCCTCTGGGTGGTAGCACAACGACTCGCAGCAGGAGCGCGGCG-CGG--CCA-CTGCCGTGAAAACGCACAAAAAAAAAGACTACTATATTATG-TGGCGTGGGG---GGTGGAAAAA-----CCGCTAAAAAACCTC--CACCAGAT
>KJ728725_N._rileyi_TNR0001
GAACCTGCGGAGGGATCATTACCGAGTT-TACAACTCCCAAACCCCATGTGGACTTATACCCTTTTCTTGTTGCTTCGGCGGGTCATTTGCCCCGGACCGGGCTCGTCCAGAGCCCGCCCGGAAACAGGCGCCCGCCGCGGGACGGAAAC--TCTGTATCTTTTAGCCTTTGGCACGTCTGAGTGGAATCATACAAAAATGAATCAAAACTTTCAACAACGGATCTCTTGGTTCTGGCATCGATGAAGAACGCAGCGAAATGCGATAAGTAATGTGAATTGCAGAATTCAGTGAATCATCGAATCTTTGAACGCACATTGCGCCCGCCAGTATTCTGGCGGGCATGCCTGTTCGAGCGTCATTTCAACCCTCAAG-CCCCCGCGG-TTTGGTGTTGGGGGCCGGCGATTGTCAGCTGGGCCGCTCAGGCGGTTCCCTGCGGCGCCGCCCCCGAAATGAGT-TGGCGGCCCC-GTCGCGG-CCTCCTCTGCGTGGTATCACAAC--CTCGCAGCAGGAGCGCGGCGACGG--CCGCCTGCCGT-AAAACGCAC----AAAAAGGCTTCACAAATATTGGGGCCTCGAG--AGGTGGTAAAAACGGCCCAGTTAA----CTT--CACCATAT
>JQ686668_N._rileyi_ASRA3
GAACCTGCGGAGGGATCATTACCGAGTT-TACAACTCCCAAACCCCATGTGAACTTATACCCTTTTCCTGTTGCCTCGGCGGGTCATTTGCCCCGGACCGGGCTCGTCCAGAGCCCGCCCGGAAACAGGCGCCCGCCGCGGGACCGAAAC--TCTGTATCTCTTAGCCTTTGGCACGTCTGAGTGGAATCATACAAAAATGAATCAAAACTTCCAACAACGGATCTC-AGGTTCTGGCATCGATGAAGAACGCAGCGAAATGCGATAAGTAATGTGAATTGCAGAATTCAGTGAATCATCGAATCTTTGAACGCACATTGCGCCCGCCAGTATTCTGGCGGGCATGCCTGTTCGAGCGTCATTTCAACGCTCAAG-CCCCCGCGG-TTTGGTGTTGGGGGCCGGCGATTGTCAGCTGGGCCGCTCA---GGTTCCCTGCGGCGCCGCCCCCGAAATGAAT-TGGCGGCCCC-GTCGCGG-CCTCCTCTGCGTAGTAGCACAAC--CTCGCAACAGGAGCGCGGCG-CGG--CCA-CTGCCGT-AAAACGCAC----AAA----CTTCTCCAAGAGT-TGACCTCGAATCAGGTAGGAATA----CCCGCTGAA----CTT--AAGCATAT
>MH860365_M._rileyi_CBS-07.71
G-ACCAGCGGAGGGATCATTACCGAGTT-TACAACTCCCAAACCCCATGTGAACTTATACCCTTTTCCTGTTGCCTCGGCGGGTCATTTGCCCCGGACCGGGCTCGTCCAGAGCCCGCCCGGAAACAGGCGCCCGCCGCGGGACCGAAAC--TCTGTATCTCTTAGCCTTTGGCACGTCTGAGTGGAATCATACAAAAATGAATCAAAACTTTCAACAACGGATCTCTTGGTTCTGGCATCGATGAAGAACGCAGCGAAATGCGATAAGTAATGTGAATTGCAGAATTCAGTGAATCATCGAATCTTTGAACGCACATTGCGCCCGCCAGTATTCTGGCGGGCATGCCTGTTCGAGCGTCATTTCAACCCTCAAG-CCCCCGCGG-TTTGGTGTTGGGGGCCGGCGATTGTCAGCCGGGCCGCTCAGGCGGTTCCCTGCGGCGCCGCCCCCGAAATGAAT-TGGCGGCCCC-GTCGCGG-CCTCCTCTGCGTAGTAGCACAAC--CTCGCAACAGGAGCGCGGCG-CGG--CCA-CTGCCGT-AAAACGCAC----AAA----CTTCTC-AAGAGT-TGACCTCGAATCAGGTAGGA-TA----CCCGCTGAA----CTT--AAGC-TAT
>KY436756_M._rileyi
GAACCTGCGGAGGGACCATTACCGAGTT-TACAACTCCCAAACCCCATGTGAACTTATACCCTTTTCCTGTTGCCTCGGCGGGTCATTTGCCCCGGACCGGGCTCGTCCAGAGCCCGCCCGGAAACAGGCGCCCGCCGCGGGACCGAAAC--TCTGTATCTCTTAGCCTTTGGCACGTCTGAGTGGAATCATACAAAAATGAATCAAAACTTTCAACAACGGATCTCTTGGTTCTGGCATCGATGAAGAACGCAGCGAAATGCGATAAGTAATGTGAATTGCAGAATTCAGTGAATCATCGAATCTTTGAACGCACATTGCGCCCGCCAGTATTCTGGCGGGCATGCCTGTTCGAGCGTCATTTCAACCCTCAAG-CCCCCGCGG-TTTGGTGTTGGGGGCCGGCGATTGTCAGCTGGGCCGCTCAGGCGGTTCCCTGCGGCGCCGCCCCCGAAATGAAT-TGGCGGCCCC-GTCGCGG-CCTCCTCTGCGTAGTAGCACAAC--CTCGCAACAGGAGCGCGGCG-CGG--CCA-CTGCCGT-AAAACGCAC----AAA----CTTCTCCAAGAGT-TGACCTCGAATCAGGTAGGAATA----CCCGCTGAA----CTT--AAGCATAT
>MN907775_M._rileyi_Nr-1
GAACCTGCGGAGGGATCATTATCGAGTT-TACAACTCCCAAACCCCATGTGAACTTATACCCTTTTCCTGTTGCCTCGGCGGGTCATTTGCCCCGGACCGGGCTCGTCCAGAGCCCGCCCGGAAACAGGCGCCCGCCGCGGGACCGAAAC--TCTGTATCTCTTAGCCTTTGGCACGTCTGAGTGGAATCATACAAAAATGAATCAAAACTTTCAACAACGGATCTCTTGGTTCTGGCATCGATGAAGAACGCAGCGAAATGCGATAAGTAATGTGAATTGCAGAATTCAGTGAATCATCGAATCTTTGAACGCACATTGCGCCCGCCAGTATTCTGGCGGGCATGCCTGTTCGAGCGTCATTTCAACCCTCAAG-CCCCCGCGG-TTTGGTGTTGGGGGCCGGCGATTGTCAGCTGGGCCGCTCAGGCGGTTCCCTGCGGCGCCGCCCCCGAAATGAAT-TGGCGGCCCC-GTCGCGG-CCTCCTCTGCGTAGTAGCACAAC--CTCGCAACAGGAGCGCGGCG-CGG--CCA-CTGCCGT-AAAACGCAC----AAA----CTTCTCCAAGAGT-TGACCTCGAATCAGGTAGGAATA----CCCGCTGAA----CTTTAAAGCATAT
>MN602591_M._rileyi_Nr-Sf-1
GAACCTGCGGAGGGATCATTACCGAGTT-TACAACTCCCAAACCCCATGTGAACTTATACCCTTTTCCTGTTGCCTCGGCGGGTCATTTGCCCCGGACCGGGCTCGTCCAGAGCCCGCCCGGAAACAGGCGCCCGCCGCGGGACCGAAAC--TCTGTATCTCTTAGCCTTTGGCACGTCTGAGTGGAATCATACAAAAATGAATCAAAACTTTCAACAACGGATCTCTTGGTTCTGGCATCGATGAAGAACGCAGCGAAATGCGATAAGTAATGTGAATTGCAGAATTCAGTGAATCATCGAATCTTTGAACGCACATTGCGCCCGCCAGTATTCTGGCGGGCATGCCTGTTCGAGCGTCATTTCAACCCTCAAG-CCCCCGCGG-TTTGGTGTTGGGGGCCGGCGATTGTCAGCTGGGCCGCTCAGGCGGTTCCCTGCGGCGCCGCCCCCGAAATGAAT-TGGCGGCCCC-GTCGCGG-CCTCCTCTGCGTAGTAGCACAAC--CTCGCAACAGGAGCGCGGCG-CGG--CCA-CTGCCGT-AAAACGCAC----AAA----CTTCTCCAAGAGT-TGACCTCGAATCAGGTAGGAATA----CCCGCTGAA----CTT--AAGCATAT
